# Supplementary material for: Dataset size and composition impact the reliability of performance benchmarks for peptide-MHC binding predictions
Source: BMC Bioinformatics. 2014 Jul 14;15(1):241. doi: 10.1186/1471-2105-15-241 (PMC4111843; doi:10.1186/1471-2105-15-241)
Supplement: Supplementary file 2 — Additional file 2: A compressed file containing all predictive performances as Areas under ROC curves for the three methods. For each method, performances were measured against the four benchmark data types: cv_rnd, cv_sr, cv_gs, and blind. Also included are probabilities of ‘large’ deviations (i.e. |cv_gs – blind|) returned by logistic regression models. (ZIP 16 KB) [file 12859_2014_6509_MOESM2_ESM.zip]

Archive with 1 entries (1 files):
- 2043502620127542_add2.gz
